# Supplementary material for: The Relation between Vitamin D Level and Lung Clearance Index in Cystic Fibrosis—A Pilot Study
Source: Children (Basel). 2022 Mar 1;9(3):329. doi: 10.3390/children9030329 (PMC8947157; doi:10.3390/children9030329)
Supplement: Supplementary file 1 [file children-09-00329-s001.zip]

Archive with 1 entries (1 files):
- children-1605466-supplementary.pdf
